# Supplementary material for: Identifying a commercially-available 3D printing process that minimizes model distortion after annealing and autoclaving and the effect of steam sterilization on mechanical strength
Source: 3D Print Med. 2020 Apr 15;6:9. doi: 10.1186/s41205-020-00062-9 (PMC7161250; doi:10.1186/s41205-020-00062-9)
Supplement: Supplementary file 1 — Additional file 1. Supplementary data. [file 41205_2020_62_MOESM1_ESM.xlsx]

## Sheet: Sheet1
Material	Nozzle Size	Print Details	Infill Pattern	Printed X (X1)	Printed Y (Y1)	Printed Z (Z1)		Annealed X	% Change	Annealed Y	% Change	Annealed Z	% Change	Subjective		Autoclaved X	% Change	Autoclaved Y	% Change	Autoclaved Z	% Change	Subjective
				X1	Y1	Z1			from original		from original		from original				from original		from original		from original
Maker Series PLA	0.5mm	0.385mm layers	Tetrahedral	30.18	30.07	29.84		31.05	2.8827	30.1	0.0997672	33.02	10.6568	balloon		31.05	2.8827	30.1	0.0997672	32.95	10.4223	balloon
Food Safe, FDA OK		1.5mm walls	Triangle	30.21	30.1	29.92		29.79	-1.39027	29.33	-2.55814	30.71	2.64037	mild balloon		29.72	-1.62198	29.25	-2.82392	30.63	2.37299
Clear		240ºC/60ºC	Zig Zag	30.11	30	29.85		31.25	3.78612	30.81	2.7	32.85	10.0503	balloon		31.17	3.52043	30.7	2.33333	32.81	9.91625	balloon
		time: hours	Grid	30.15	30.1	29.91		30.36	0.696517	30.26	0.531561	31.35	4.81444			30.35	0.66335	30.22	0.398671	31.35	4.81444
Maker Series PLA	0.5mm	0.385mm layers	Tetrahedral	30.04	30	29.77		30.71	2.23036	31.16	3.86667	32.31	8.53208	balloon		30.72	2.26365	31.16	3.86667	32.32	8.56567	baloon
White HOT White		1.5mm walls	Triangle	30.07	30.05	29.88		32.32	7.48254	31.88	6.08985	31.9	6.76037	balloon		32.45	7.91487	31.95	6.3228	31.89	6.72691	balloon
		235ºC/60ºC	Zig Zag	30	29.9	29.8		31.01	3.36667	32.17	7.59197	32.79	10.0336	balloon		31.08	3.6	32.12	7.42475	32.82	10.1342	balloon
		time: hours	Grid	30.09	29.94	29.88		31.08	3.29013	31.38	4.80962	31.71	6.1245	balloon		31.05	3.19043	31.32	4.60922	31.74	6.2249	mild balloon
Dragons Metallic PLA	0.5mm	0.385mm layers	Tetrahedral	30.37	30.28	29.8		30.99	2.04149	31.07	2.60898	31.7	6.37584	balloon		30.96	1.94271	31.11	2.74108	31.71	6.4094	balloon
All That Glitters Gold		1.5mm walls	Triangle	30.4	30.32	29.78		30.97	1.875	30.47	0.494723	30.7	3.08932			30.85	1.48026	30.35	0.0989446	30.61	2.78711
		235ºC/60ºC	Zig Zag	30.3	30.18	29.7		30.01	-0.957096	30.13	-0.165673	30.5	2.6936			29.98	-1.05611	29.97	-0.695825	30.35	2.18855
		time: hours	Grid	30.35	30.25	29.82		31.1	2.47117	30.52	0.892562	30.62	2.68276			31.04	2.27348	30.57	1.05785	30.61	2.64923
Color Fabb Woodfill	0.5mm	0.385mm layers	Tetrahedral	30.56	30.47	30.16		30.33	-0.752618	30.26	-0.689202	30.95	2.61936			30.2	-1.17801	30.26	-0.689202	32.17	6.66446
		1.5mm walls	Triangle	30.6	30.54	30.03		30.38	-0.718954	30.28	-0.851343	30.53	1.665			30.29	-1.01307	30.19	-1.14604	31.02	3.2967
		210ºC/60ºC	Zig Zag	30.57	30.5	30.02		30.5	-0.228983	30.47	-0.0983607	30.8	2.59827			30.38	-0.621524	30.44	-0.196721	31.74	5.72951
		time: hours	Grid	30.58	30.45	30.15		30.3	-0.915631	30.36	-0.295567	30.82	2.22222			30.22	-1.17724	30.25	-0.656814	31.08	3.08458
Proto-Pasta HTPLA	0.5mm	0.385mm layers	Tetrahedral	30.17	30.08	29.86		30.38	0.696056	30.05	-0.099734	30.34	1.6075			30.03	-0.464037	29.97	-0.365691	30.22	1.20563	mild wave
White		1.5mm walls	Triangle	30.2	30.09	29.91		30.45	0.827815	30.29	0.664673	30.11	0.668673			30.38	0.596026	30.27	0.598205	30.1	0.635239
		240ºC/60ºC	Zig Zag	30.09	30.05	29.92		29.97	-0.398804	29.83	-0.732113	30.15	0.768717			29.9	-0.631439	29.75	-0.998336	30.15	0.768717
		time:	Grid	30.17	30	29.96		30.22	0.165728	30.21	0.7	30.23	0.901202			30.14	-0.0994365	29.94	-0.2	30.15	0.634179
Raptor Series PLA	0.5mm	0.385mm layers	Tetrahedral	30.07	30.09	29.78		29.46	-2.0286	29.5	-1.96078	30.42	2.14909			29.45	-2.06186	29.27	-2.72516	30.37	1.9812
HD Vivid Blue		1.5mm walls	Triangle	30.08	30.02	29.82		29.43	-2.1609	29.37	-2.16522	30.32	1.67673			29.36	-2.39362	29.39	-2.0986	30.28	1.54259
		235ºC/60ºC	Zig Zag	29.98	29.91	29.76		29.43	-1.83456	29.16	-2.50752	30.25	1.64651			29.4	-1.93462	29.05	-2.87529	30.14	1.27688
		time:	Grid	30.01	29.93	29.9		29.44	-1.89937	29.75	-0.601403	30.41	1.70569			29.38	-2.0993	29.3	-2.10491	30.39	1.6388
Essentium PLA	0.5mm	0.385mm layers	Tetrahedral	30.2	30.12	29.7		30.04	-0.529801	30.05	-0.232404	30.09	1.31313			30.12	-0.264901	29.97	-0.498008	30.13	1.44781
Gray		1.5mm walls	Triangle	30.27	30.17	29.84		30.2	-0.231252	30.08	-0.29831	30	0.536193			30.19	-0.264288	30.1	-0.232019	29.98	0.469169
		240ºC/60ºC	Zig Zag	30.16	30.03	29.8		29.89	-0.895225	29.77	-0.865801	30.06	0.872483			29.95	-0.696286	29.78	-0.832501	30.16	1.20805
		time:	Grid	30.2	30.09	29.83		30.26	0.198675	29.97	-0.398804	29.84	0.0335233			30.19	-0.0331126	29.98	-0.36557	29.76	-0.234663
Monoprice Strata HOME Sous Vide - Precision Cooker 800W (P/N 21594), Monoprice, Inc, Brea, CA
